# Supplementary material for: Triose Phosphate Isomerase Structure-Based Virtual Screening and In Vitro Biological Activity of Natural Products as Leishmania mexicana Inhibitors
Source: Pharmaceutics. 2023 Jul 29;15(8):2046. doi: 10.3390/pharmaceutics15082046 (PMC10458937; doi:10.3390/pharmaceutics15082046)
Supplement: Supplementary file 1 [file pharmaceutics-15-02046-s001.zip]

Archive with 1 entries (1 files):
- pharmaceutics-2484228-supplementary.pdf
